# Supplementary material for: Genome resequencing reveals the genetic basis of population evolution, local adaptation, and rewiring of the rhizome metabolome in Atractylodes lancea
Source: Hortic Res. 2024 Jun 21;11(8):uhae167. doi: 10.1093/hr/uhae167 (PMC11300843; doi:10.1093/hr/uhae167)
Supplement: Web_Material_uhae167 [file web_material_uhae167.zip]

Archive with 34 entries (34 files):
- Figure S1.tif
- Figure S10.tif
- Figure S11.tif
- Figure S12.tif
- Figure S13.tif
- Figure S14.tif
- Figure S15.tif
- Figure S16.tif
- Figure S17.tif
- Figure S18.tif
- Figure S19.tif
- Figure S2.tif
- Figure S20.tif
- Figure S21.tif
- Figure S22.jpg
- Figure S23.tif
- Figure S24.tif
- Figure S25.tif
- Figure S26.tif
- Figure S27.tif
- Figure S28.tif
- Figure S29.tif
- Figure S3.png
- Figure S30.tif
- Figure S31.jpg
- Figure S32.tif
- Figure S4.tif
- Figure S5.tif
- Figure S6.tif
- Figure S7.tif
- Figure S8.tif
- Figure S9.tif
- Supplementary table.docx
- Supporting information.xlsx
